# Supplementary material for: Polyethylene Microplastics Inhibit Peanut Nodulation via Metabolic and Transcriptional Pathways
Source: Plants (Basel). 2026 Mar 16;15(6):915. doi: 10.3390/plants15060915 (PMC13030837; doi:10.3390/plants15060915)
Supplement: Supplementary file 1 [file plants-15-00915-s001.zip]

Archive with 2 entries (2 files):
- Supplementary figures.pdf
- Supplementry tables.pdf
